# Supplementary material for: Radiomics Features from Different Prostatic Zones on 18F-PSMA-1007 PET/CT for Predicting Persistent PSA in Prostate Cancer Patients: A Multicenter Study
Source: Cancers (Basel). 2025 Aug 28;17(17):2807. doi: 10.3390/cancers17172807 (PMC12427274; doi:10.3390/cancers17172807)
Supplement: Supplementary file 1 [file cancers-17-02807-s001.zip]

Archive with 1 entries (1 files):
- cancers-3757536-supplementary.xlsx
