# Supplementary material for: Radiomics Features from Different Prostatic Zones on 18F-PSMA-1007 PET/CT for Predicting Persistent PSA in Prostate Cancer Patients: A Multicenter Study
Source: Cancers (Basel). 2025 Aug 28;17(17):2807. doi: 10.3390/cancers17172807 (PMC12427274; doi:10.3390/cancers17172807)
Supplement: Supplementary file 1 [file cancers-17-02807-s001.zip › cancers-3757536-supplementary.xlsx]

## Sheet: Features Of Subregions
radiomics features	MORPHOLOGICAL_Volume(IBSI:RNU0)	MORPHOLOGICAL_ApproximateVolume(IBSI:YEKZ)	MORPHOLOGICAL_voxelsCounting(IBSI:No)	MORPHOLOGICAL_SurfaceArea(IBSI:C0JK)	MORPHOLOGICAL_SurfaceToVolumeRatio(IBSI:2PR5)	MORPHOLOGICAL_Compacity(IBSI:No)	MORPHOLOGICAL_Compactness1(IBSI:SKGS)	MORPHOLOGICAL_Compactness2(IBSI:BQWJ)	MORPHOLOGICAL_SphericalDisproportion(IBSI:KRCK)	MORPHOLOGICAL_Sphericity(IBSI:QCFX)	MORPHOLOGICAL_Asphericity(IBSI:25C7)	MORPHOLOGICAL_CentreOfMassShift(IBSI:KLMA)	MORPHOLOGICAL_Maximum3DDiameter(IBSI:L0JK)	MORPHOLOGICAL_IntegratedIntensity(IBSI:99N0)	INTENSITY-BASED_Mean(SUVbw)IBSI:Q4LE	INTENSITY-BASED_Variance(SUVbw)IBSI:ECT3	INTENSITY-BASED_Skewness(SUVbw)IBSI:KE2A	INTENSITY-BASED_Kurtosis(SUVbw)IBSI:IPH6	INTENSITY-BASED_Median(SUVbw)IBSI:Y12H	INTENSITY-BASED_MinimumGreyLevel(SUVbw)IBSI:1GSF	INTENSITY-BASED_10thPercentile(SUVbw)IBSI:QG58	INTENSITY-BASED_25thPercentile(SUVbw)IBSI:No	INTENSITY-BASED_50thPercentile(SUVbw)IBSI:Y12H	INTENSITY-BASED_75thPercentile(SUVbw)IBSI:No	INTENSITY-BASED_90thPercentile(SUVbw)IBSI:8DWT	INTENSITY-BASED_StandardDeviation(SUVbw)IBSI:No	INTENSITY-BASED_MaximumGreyLevel(SUVbw)IBSI:84IY	INTENSITY-BASED_InterquartileRange(SUVbw)IBSI:SALO	INTENSITY-BASED_Range(SUVbw)IBSI:2OJQ	INTENSITY-BASED_MeanAbsoluteDeviation(SUVbw)IBSI:4FUA	INTENSITY-BASED_RobustMeanAbsoluteDeviation(SUVbw)IBSI:1128	INTENSITY-BASED_MedianAbsoluteDeviation(SUVbw)IBSI:N72L	INTENSITY-BASED_CoefficientOfVariation(SUVbw)IBSI:7TET	INTENSITY-BASED_QuartileCoefficientOfDispersion(SUVbw)IBSI:9S40	INTENSITY-BASED_AreaUnderCurveCsh(SUVbw)IBSI:No	INTENSITY-BASED_Energy(SUVbw)IBSI:N8CA	INTENSITY-BASED_RootMeanSquare(SUVbw)IBSI:5ZWQ	INTENSITY-BASED_TotalLesionGlycolysis(SUVbw)IBSI:No	INTENSITY-HISTOGRAM_IntensityHistogramMean(SUVbw)IBSI:X6K6	INTENSITY-HISTOGRAM_IntensityHistogramVariance(SUVbw)IBSI:CH89	INTENSITY-HISTOGRAM_IntensityHistogramSkewness(SUVbw)IBSI:88K1	INTENSITY-HISTOGRAM_IntensityHistogramKurtosis(SUVbw)IBSI:C3I7	INTENSITY-HISTOGRAM_IntensityHistogramMedian(SUVbw)IBSI:WIFQ	INTENSITY-HISTOGRAM_IntensityHistogramMinimumGreyLevel(SUVbw)IBSI:1PR8	INTENSITY-HISTOGRAM_IntensityHistogram10thPercentile(SUVbw)IBSI:GPMT	INTENSITY-HISTOGRAM_IntensityHistogram25thPercentile(SUVbw)IBSI:No	INTENSITY-HISTOGRAM_IntensityHistogram50thPercentile(SUVbw)IBSI:No	INTENSITY-HISTOGRAM_IntensityHistogram75thPercentile(SUVbw)IBSI:No	INTENSITY-HISTOGRAM_IntensityHistogram90thPercentile(SUVbw)IBSI:OZ0C
zone-intra	a1	a2	a3	a4	a5	a6	a7	a8	a9	a10	a11	a12	a13	a14	a15	a16	a17	a18	a19	a20	a21	a22	a23	a24	a25	a26	a27	a28	a29	a30	a31	a32	a33	a34	a35	a36	a37	a38	a39	a40	a41	a42	a43	a44	a45	a46	a47	a48	a49
radiomics features	MORPHOLOGICAL_Volume(IBSI:RNU0)	MORPHOLOGICAL_ApproximateVolume(IBSI:YEKZ)	MORPHOLOGICAL_voxelsCounting(IBSI:No)	MORPHOLOGICAL_SurfaceArea(IBSI:C0JK)	MORPHOLOGICAL_SurfaceToVolumeRatio(IBSI:2PR5)	MORPHOLOGICAL_Compacity(IBSI:No)	MORPHOLOGICAL_Compactness1(IBSI:SKGS)	MORPHOLOGICAL_Compactness2(IBSI:BQWJ)	MORPHOLOGICAL_SphericalDisproportion(IBSI:KRCK)	MORPHOLOGICAL_Sphericity(IBSI:QCFX)	MORPHOLOGICAL_Asphericity(IBSI:25C7)	MORPHOLOGICAL_Maximum3DDiameter(IBSI:L0JK)	MORPHOLOGICAL_IntegratedIntensity(IBSI:99N0)	INTENSITY-BASED_Mean(SUVbw)IBSI:Q4LE	INTENSITY-BASED_Variance(SUVbw)IBSI:ECT3	INTENSITY-BASED_Skewness(SUVbw)IBSI:KE2A	INTENSITY-BASED_Kurtosis(SUVbw)IBSI:IPH6	INTENSITY-BASED_Median(SUVbw)IBSI:Y12H	INTENSITY-BASED_10thPercentile(SUVbw)IBSI:QG58	INTENSITY-BASED_25thPercentile(SUVbw)IBSI:No	INTENSITY-BASED_50thPercentile(SUVbw)IBSI:Y12H	INTENSITY-BASED_75thPercentile(SUVbw)IBSI:No	INTENSITY-BASED_90thPercentile(SUVbw)IBSI:8DWT	INTENSITY-BASED_StandardDeviation(SUVbw)IBSI:No	INTENSITY-BASED_MaximumGreyLevel(SUVbw)IBSI:84IY	INTENSITY-BASED_InterquartileRange(SUVbw)IBSI:SALO	INTENSITY-BASED_Range(SUVbw)IBSI:2OJQ	INTENSITY-BASED_MeanAbsoluteDeviation(SUVbw)IBSI:4FUA	INTENSITY-BASED_RobustMeanAbsoluteDeviation(SUVbw)IBSI:1128	INTENSITY-BASED_MedianAbsoluteDeviation(SUVbw)IBSI:N72L	INTENSITY-BASED_CoefficientOfVariation(SUVbw)IBSI:7TET	INTENSITY-BASED_QuartileCoefficientOfDispersion(SUVbw)IBSI:9S40	INTENSITY-BASED_AreaUnderCurveCsh(SUVbw)IBSI:No	INTENSITY-BASED_RootMeanSquare(SUVbw)IBSI:5ZWQ	INTENSITY-BASED_TotalLesionGlycolysis(SUVbw)IBSI:No	INTENSITY-HISTOGRAM_IntensityHistogramMean(SUVbw)IBSI:X6K6	INTENSITY-HISTOGRAM_IntensityHistogramVariance(SUVbw)IBSI:CH89	INTENSITY-HISTOGRAM_IntensityHistogramSkewness(SUVbw)IBSI:88K1	INTENSITY-HISTOGRAM_IntensityHistogramKurtosis(SUVbw)IBSI:C3I7	INTENSITY-HISTOGRAM_IntensityHistogramMedian(SUVbw)IBSI:WIFQ	INTENSITY-HISTOGRAM_IntensityHistogram10thPercentile(SUVbw)IBSI:GPMT	INTENSITY-HISTOGRAM_IntensityHistogram25thPercentile(SUVbw)IBSI:No	INTENSITY-HISTOGRAM_IntensityHistogram50thPercentile(SUVbw)IBSI:No	INTENSITY-HISTOGRAM_IntensityHistogram75thPercentile(SUVbw)IBSI:No	INTENSITY-HISTOGRAM_IntensityHistogram90thPercentile(SUVbw)IBSI:OZ0C	INTENSITY-HISTOGRAM_IntensityHistogramStandardDeviation(SUVbw)IBSI:No	INTENSITY-HISTOGRAM_IntensityHistogramMaximumGreyLevel(SUVbw)IBSI:3NCY	INTENSITY-HISTOGRAM_IntensityHistogramMode(SUVbw)IBSI:AMMC	INTENSITY-HISTOGRAM_IntensityHistogramInterquartileRange(SUVbw)IBSI:WR0O
zone-peri	b1	b2	b3	b4	b5	b6	b7	b8	b9	b10	b11	b12	b13	b14	b15	b16	b17	b18	b19	b20	b21	b22	b23	b24	b25	b26	b27	b28	b29	b30	b31	b32	b33	b34	b35	b36	b37	b38	b39	b40	b41	b42	b43	b44	b45	b46	b47	b48	b49
radiomics features	MORPHOLOGICAL_Volume(IBSI:RNU0)	MORPHOLOGICAL_ApproximateVolume(IBSI:YEKZ)	MORPHOLOGICAL_SurfaceArea(IBSI:C0JK)	MORPHOLOGICAL_IntegratedIntensity(IBSI:99N0)	INTENSITY-BASED_Mean(SUVbw)IBSI:Q4LE	INTENSITY-BASED_Variance(SUVbw)IBSI:ECT3	INTENSITY-BASED_Skewness(SUVbw)IBSI:KE2A	INTENSITY-BASED_Kurtosis(SUVbw)IBSI:IPH6	INTENSITY-BASED_Median(SUVbw)IBSI:Y12H	INTENSITY-BASED_10thPercentile(SUVbw)IBSI:QG58	INTENSITY-BASED_25thPercentile(SUVbw)IBSI:No	INTENSITY-BASED_50thPercentile(SUVbw)IBSI:Y12H	INTENSITY-BASED_75thPercentile(SUVbw)IBSI:No	INTENSITY-BASED_90thPercentile(SUVbw)IBSI:8DWT	INTENSITY-BASED_StandardDeviation(SUVbw)IBSI:No	INTENSITY-BASED_MaximumGreyLevel(SUVbw)IBSI:84IY	INTENSITY-BASED_InterquartileRange(SUVbw)IBSI:SALO	INTENSITY-BASED_Range(SUVbw)IBSI:2OJQ	INTENSITY-BASED_MeanAbsoluteDeviation(SUVbw)IBSI:4FUA	INTENSITY-BASED_RobustMeanAbsoluteDeviation(SUVbw)IBSI:1128	INTENSITY-BASED_MedianAbsoluteDeviation(SUVbw)IBSI:N72L	INTENSITY-BASED_CoefficientOfVariation(SUVbw)IBSI:7TET	INTENSITY-BASED_AreaUnderCurveCsh(SUVbw)IBSI:No	INTENSITY-BASED_Energy(SUVbw)IBSI:N8CA	INTENSITY-BASED_RootMeanSquare(SUVbw)IBSI:5ZWQ	INTENSITY-BASED_TotalLesionGlycolysis(SUVbw)IBSI:No	INTENSITY-HISTOGRAM_IntensityHistogramMean(SUVbw)IBSI:X6K6	INTENSITY-HISTOGRAM_IntensityHistogramVariance(SUVbw)IBSI:CH89	INTENSITY-HISTOGRAM_IntensityHistogramSkewness(SUVbw)IBSI:88K1	INTENSITY-HISTOGRAM_IntensityHistogramKurtosis(SUVbw)IBSI:C3I7	INTENSITY-HISTOGRAM_IntensityHistogramMedian(SUVbw)IBSI:WIFQ	INTENSITY-HISTOGRAM_IntensityHistogram10thPercentile(SUVbw)IBSI:GPMT	INTENSITY-HISTOGRAM_IntensityHistogram25thPercentile(SUVbw)IBSI:No	INTENSITY-HISTOGRAM_IntensityHistogram50thPercentile(SUVbw)IBSI:No	INTENSITY-HISTOGRAM_IntensityHistogram75thPercentile(SUVbw)IBSI:No	INTENSITY-HISTOGRAM_IntensityHistogram90thPercentile(SUVbw)IBSI:OZ0C	INTENSITY-HISTOGRAM_IntensityHistogramStandardDeviation(SUVbw)IBSI:No	INTENSITY-HISTOGRAM_IntensityHistogramMaximumGreyLevel(SUVbw)IBSI:3NCY	INTENSITY-HISTOGRAM_IntensityHistogramMode(SUVbw)IBSI:AMMC	INTENSITY-HISTOGRAM_IntensityHistogramInterquartileRange(SUVbw)IBSI:WR0O	INTENSITY-HISTOGRAM_IntensityHistogramRange(SUVbw)IBSI:5Z3W	INTENSITY-HISTOGRAM_IntensityHistogramMeanAbsoluteDeviation(SUVbw)IBSI:D2ZX	INTENSITY-HISTOGRAM_IntensityHistogramRobustMeanAbsoluteDeviation(SUVbw)IBSI:WRZB	INTENSITY-HISTOGRAM_IntensityHistogramMedianAbsoluteDeviation(SUVbw)IBSI:4RNL	INTENSITY-HISTOGRAM_IntensityHistogramCoefficientOfVariation(SUVbw)IBSI:CWYJ	INTENSITY-HISTOGRAM_IntensityHistogramEntropyLog10(SUVbw)IBSI:No	INTENSITY-HISTOGRAM_IntensityHistogramEntropyLog2(SUVbw)IBSI:TLU2	INTENSITY-HISTOGRAM_AreaUnderCurveCsh(SUVbw)IBSI:No	INTENSITY-HISTOGRAM_Uniformity(SUVbw)IBSI:BJ5W
zone-norm	c1	c2	c3	c4	c5	c6	c7	c8	c9	c10	c11	c12	c13	c14	c15	c16	c17	c18	c19	c20	c21	c22	c23	c24	c25	c26	c27	c28	c29	c30	c31	c32	c33	c34	c35	c36	c37	c38	c39	c40	c41	c42	c43	c44	c45	c46	c47	c48	c49
[truncated: 75 more columns]

## Sheet: Radiomics Models
Model	radiomics features
Model-intra	GLSZM_ZoneSizeNonUniformity(IBSI:4JP3)	GLCM_NormalisedInverseDifferenceMoment(IBSI:1QCO)	INTENSITY-BASED_Variance(SUVbw)IBSI:ECT3	GLSZM_LargeZoneLowGreyLevelEmphasis(IBSI:YH51)	GLSZM_NormalisedGreyLevelNonUniformity(IBSI:Y1RO)	GLCM_InverseVariance(IBSI:E8JP)	MORPHOLOGICAL_CentreOfMassShift(IBSI:KLMA)	INTENSITY-HISTOGRAM_MinimumHistogramGradientGreyLevel(SUVbw)IBSI:RHQZ	INTENSITY-BASED_Skewness(SUVbw)IBSI:KE2A	MORPHOLOGICAL_IntegratedIntensity(IBSI:99N0)	GLCM_ClusterProminence(IBSI:AE86)	MORPHOLOGICAL_Compacity(IBSI:No)	NGTDM_Coarseness(IBSI:QCDE)	GLRLM_LongRunLowGreyLevelEmphasis(IBSI:IVPO)	GLCM_SumEntropy(IBSI:P6QZ)	GLCM_ClusterShade(IBSI:7NFM)	GLSZM_LargeZoneHighGreyLevelEmphasis(IBSI:J17V)	INTENSITY-BASED_Kurtosis(SUVbw)IBSI:IPH6	GLCM_Correlation(IBSI:NI2N)
Model-peri	MORPHOLOGICAL_IntegratedIntensity(IBSI:99N0)	NGTDM_Contrast(IBSI:65HE)	GLSZM_LargeZoneLowGreyLevelEmphasis(IBSI:YH51)	GLCM_SumEntropy(IBSI:P6QZ)	INTENSITY-HISTOGRAM_IntensityHistogramKurtosis(SUVbw)IBSI:C3I7	MORPHOLOGICAL_Compacity(IBSI:No)	NGTDM_Coarseness(IBSI:QCDE)	INTENSITY-HISTOGRAM_MinimumHistogramGradientGreyLevel(SUVbw)IBSI:RHQZ	GLSZM_LargeZoneHighGreyLevelEmphasis(IBSI:J17V)	GLSZM_GreyLevelNonUniformity(IBSI:JNSA)	INTENSITY-BASED_Skewness(SUVbw)IBSI:KE2A	INTENSITY-BASED_QuartileCoefficientOfDispersion(SUVbw)IBSI:9S40	GLCM_Correlation(IBSI:NI2N)	INTENSITY-HISTOGRAM_Uniformity(SUVbw)IBSI:BJ5W	MORPHOLOGICAL_ApproximateVolume(IBSI:YEKZ)	GLSZM_ZoneSizeNonUniformity(IBSI:4JP3)	GLCM_ClusterShade(IBSI:7NFM)
Model-norm	MORPHOLOGICAL_SurfaceArea(IBSI:C0JK)	GLCM_ClusterProminence(IBSI:AE86)	INTENSITY-HISTOGRAM_IntensityHistogramKurtosis(SUVbw)IBSI:C3I7	GLSZM_GreyLevelNonUniformity(IBSI:JNSA)	GLSZM_SmallZoneLowGreyLevelEmphasis(IBSI:5RAI)	INTENSITY-HISTOGRAM_Uniformity(SUVbw)IBSI:BJ5W	INTENSITY-BASED_Kurtosis(SUVbw)IBSI:IPH6	INTENSITY-HISTOGRAM_IntensityHistogramMode(SUVbw)IBSI:AMMC
Model-ip	GLRLM_ShortRunsEmphasis(IBSI:22OV)	INTENSITY-HISTOGRAM_RootMeanSquare(SUVbw)IBSI:No	INTENSITY-BASED_Energy(SUVbw)IBSI:N8CA	GLSZM_NormalisedGreyLevelNonUniformity(IBSI:Y1RO)	MORPHOLOGICAL_CentreOfMassShift(IBSI:KLMA)	GLCM_Correlation(IBSI:NI2N)	GLCM_Correlation(IBSI:NI2N)	GLSZM_GreyLevelNonUniformity(IBSI:JNSA)	GLSZM_LargeZoneLowGreyLevelEmphasis(IBSI:YH51)	GLSZM_LargeZoneHighGreyLevelEmphasis(IBSI:J17V)	NGTDM_Contrast(IBSI:65HE)	GLCM_ClusterProminence(IBSI:AE86)	INTENSITY-BASED_Skewness(SUVbw)IBSI:KE2A	GLCM_InverseVariance(IBSI:E8JP)	MORPHOLOGICAL_Compactness2(IBSI:BQWJ)	GLCM_AngularSecondMoment(IBSI:8ZQL)	MORPHOLOGICAL_IntegratedIntensity(IBSI:99N0)	INTENSITY-BASED_QuartileCoefficientOfDispersion(SUVbw)IBSI:9S40	GLCM_Correlation(IBSI:NI2N)	GLCM_ClusterShade(IBSI:7NFM)
Model-ipn	MORPHOLOGICAL_SurfaceArea(IBSI:C0JK)	GLCM_JointMaximum(IBSI:GYBY)	GLCM_NormalisedInverseDifferenceMoment(IBSI:1QCO)	MORPHOLOGICAL_Compacity(IBSI:No)	INTENSITY-BASED_TotalLesionGlycolysis(SUVbw)IBSI:No	NGTDM_Contrast(IBSI:65HE)	GLSZM_LargeZoneLowGreyLevelEmphasis(IBSI:YH51)	INTENSITY-HISTOGRAM_RootMeanSquare(SUVbw)IBSI:No	INTENSITY-BASED_Skewness(SUVbw)IBSI:KE2A	GLSZM_LargeZoneLowGreyLevelEmphasis(IBSI:YH51)	GLCM_ClusterProminence(IBSI:AE86)	GLSZM_ZoneSizeNonUniformity(IBSI:4JP3)	INTENSITY-HISTOGRAM_IntensityHistogramKurtosis(SUVbw)IBSI:C3I7	MORPHOLOGICAL_CentreOfMassShift(IBSI:KLMA)	GLSZM_LargeZoneHighGreyLevelEmphasis(IBSI:J17V)	GLSZM_NormalisedGreyLevelNonUniformity(IBSI:Y1RO)	GLCM_InverseVariance(IBSI:E8JP)	GLCM_ClusterProminence(IBSI:AE86)	MORPHOLOGICAL_Compacity(IBSI:No)

## Sheet: PSA Model
Training cohort
univariate logistic regression
independent predictors	tPSA	age	height	weight	BMI	tumor SUVmax	fPSA
P	0.003	0.541	0.096	0.862	0.46	0.13	0.06
OR	1.022(1.008-1.038)	1.015(0.968-1.064)	0.954(0.902-1.009)	0.997(0.964-1.031)	1.043(0.932-1.168)	1.016(0.995-1.036)	1.100(0.996-1.214)
PSA model
independent predictors	tPSA
P	0.003
OR	1.022(1.008-1.038)

## Sheet: The Best Three Models
Model-intra
a119	a86	a16	a115	a118	a87	a12	a68	a17	a14	a92	a6	a104	a99	a79	a91	a116	a18	a88
GLSZM_ZoneSizeNonUniformity(IBSI:4JP3)	GLCM_NormalisedInverseDifferenceMoment(IBSI:1QCO)	INTENSITY-BASED_Variance(SUVbw)IBSI:ECT3	GLSZM_LargeZoneLowGreyLevelEmphasis(IBSI:YH51)	GLSZM_NormalisedGreyLevelNonUniformity(IBSI:Y1RO)	GLCM_InverseVariance(IBSI:E8JP)	MORPHOLOGICAL_CentreOfMassShift(IBSI:KLMA)	INTENSITY-HISTOGRAM_MinimumHistogramGradientGreyLevel(SUVbw)IBSI:RHQZ	INTENSITY-BASED_Skewness(SUVbw)IBSI:KE2A	MORPHOLOGICAL_IntegratedIntensity(IBSI:99N0)	GLCM_ClusterProminence(IBSI:AE86)	MORPHOLOGICAL_Compacity(IBSI:No)	NGTDM_Coarseness(IBSI:QCDE)	GLRLM_LongRunLowGreyLevelEmphasis(IBSI:IVPO)	GLCM_SumEntropy(IBSI:P6QZ)	GLCM_ClusterShade(IBSI:7NFM)	GLSZM_LargeZoneHighGreyLevelEmphasis(IBSI:J17V)	INTENSITY-BASED_Kurtosis(SUVbw)IBSI:IPH6	GLCM_Correlation(IBSI:NI2N)
Model-ip
b88	b60	a36	a118	a12	a88	b39	b112	a115	b111	b100	a92	a17	a87	b8	b76	b13	b32	b83	a91
GLRLM_ShortRunsEmphasis(IBSI:22OV)	INTENSITY-HISTOGRAM_RootMeanSquare(SUVbw)IBSI:No	INTENSITY-BASED_Energy(SUVbw)IBSI:N8CA	GLSZM_NormalisedGreyLevelNonUniformity(IBSI:Y1RO)	MORPHOLOGICAL_CentreOfMassShift(IBSI:KLMA)	GLCM_Correlation(IBSI:NI2N)	INTENSITY-HISTOGRAM_IntensityHistogramKurtosis(SUVbw)IBSI:C3I7	GLSZM_GreyLevelNonUniformity(IBSI:JNSA)	GLSZM_LargeZoneLowGreyLevelEmphasis(IBSI:YH51)	GLSZM_LargeZoneHighGreyLevelEmphasis(IBSI:J17V)	NGTDM_Contrast(IBSI:65HE)	GLCM_ClusterProminence(IBSI:AE86)	INTENSITY-BASED_Skewness(SUVbw)IBSI:KE2A	GLCM_InverseVariance(IBSI:E8JP)	MORPHOLOGICAL_Compactness2(IBSI:BQWJ)	GLCM_AngularSecondMoment(IBSI:8ZQL)	MORPHOLOGICAL_IntegratedIntensity(IBSI:99N0)	INTENSITY-BASED_QuartileCoefficientOfDispersion(SUVbw)IBSI:9S40	GLCM_Correlation(IBSI:NI2N)	GLCM_ClusterShade(IBSI:7NFM)
Model-ipn
c3	b65	b82	b6	b35	a105	b110	b60	a17	a115	b87	a119	b39	a12	a116	a118	a87	a92	a6
MORPHOLOGICAL_SurfaceArea(IBSI:C0JK)	GLCM_JointMaximum(IBSI:GYBY)	GLCM_NormalisedInverseDifferenceMoment(IBSI:1QCO)	MORPHOLOGICAL_Compacity(IBSI:No)	INTENSITY-BASED_TotalLesionGlycolysis(SUVbw)IBSI:No	NGTDM_Contrast(IBSI:65HE)	GLSZM_LargeZoneLowGreyLevelEmphasis(IBSI:YH51)	INTENSITY-HISTOGRAM_RootMeanSquare(SUVbw)IBSI:No	INTENSITY-BASED_Skewness(SUVbw)IBSI:KE2A	GLSZM_LargeZoneLowGreyLevelEmphasis(IBSI:YH51)	GLCM_ClusterProminence(IBSI:AE86)	GLSZM_ZoneSizeNonUniformity(IBSI:4JP3)	INTENSITY-HISTOGRAM_IntensityHistogramKurtosis(SUVbw)IBSI:C3I7	MORPHOLOGICAL_CentreOfMassShift(IBSI:KLMA)	GLSZM_LargeZoneHighGreyLevelEmphasis(IBSI:J17V)	GLSZM_NormalisedGreyLevelNonUniformity(IBSI:Y1RO)	GLCM_InverseVariance(IBSI:E8JP)	GLCM_ClusterProminence(IBSI:AE86)	MORPHOLOGICAL_Compacity(IBSI:No)

## Sheet: Feature Occurrence Frequency
RFs	number	Model
GLSZM_LargeZoneLowGreyLevelEmphasis(IBSI:YH51)	4	model-intra,model-ip,model-ipn,model-ipn
GLCM_ClusterProminence(IBSI:AE86)	4	model-intra,model-ip,model-ipn,model-ipn
GLSZM_NormalisedGreyLevelNonUniformity(IBSI:Y1RO)	3	model-intra,model-ip,model-ipn
GLCM_InverseVariance(IBSI:E8JP)	3	model-intra,model-ip,model-ipn
MORPHOLOGICAL_CentreOfMassShift(IBSI:KLMA)	3	model-intra,model-ip,model-ipn
INTENSITY-BASED_Skewness(SUVbw)IBSI:KE2A	3	model-intra,model-ip,model-ipn
GLSZM_LargeZoneHighGreyLevelEmphasis(IBSI:J17V)	3	model-intra,model-ip,model-ipn
GLCM_Correlation(IBSI:NI2N)	3	model-intra,model-ip,model-ip
MORPHOLOGICAL_Compacity(IBSI:No)	3	model-intra,model-ipn,model-ipn
MORPHOLOGICAL_IntegratedIntensity(IBSI:99N0)	2	model-intra,model-ip
GLCM_ClusterShade(IBSI:7NFM)	2	model-intra,model-ip
GLSZM_ZoneSizeNonUniformity(IBSI:4JP3)	2	model-intra,model-ipn
GLCM_NormalisedInverseDifferenceMoment(IBSI:1QCO)	2	model-intra,model-ipn
INTENSITY-HISTOGRAM_RootMeanSquare(SUVbw)IBSI:No	2	model-ip,model-ipn
INTENSITY-HISTOGRAM_IntensityHistogramKurtosis(SUVbw)IBSI:C3I7	2	model-ip,model-ipn
NGTDM_Contrast(IBSI:65HE)	2	model-ip,model-ipn
INTENSITY-BASED_Variance(SUVbw)IBSI:ECT3	1	model-intra
INTENSITY-HISTOGRAM_MinimumHistogramGradientGreyLevel(SUVbw)IBSI:RHQZ	1	model-intra
NGTDM_Coarseness(IBSI:QCDE)	1	model-intra
GLRLM_LongRunLowGreyLevelEmphasis(IBSI:IVPO)	1	model-intra
GLCM_SumEntropy(IBSI:P6QZ)	1	model-intra
INTENSITY-BASED_Kurtosis(SUVbw)IBSI:IPH6	1	model-intra
GLRLM_ShortRunsEmphasis(IBSI:22OV)	1	model-ip
INTENSITY-BASED_Energy(SUVbw)IBSI:N8CA	1	model-ip
GLSZM_GreyLevelNonUniformity(IBSI:JNSA)	1	model-ip
MORPHOLOGICAL_Compactness2(IBSI:BQWJ)	1	model-ip
GLCM_AngularSecondMoment(IBSI:8ZQL)	1	model-ip
INTENSITY-BASED_QuartileCoefficientOfDispersion(SUVbw)IBSI:9S40	1	model-ip
MORPHOLOGICAL_SurfaceArea(IBSI:C0JK)	1	model-ipn
GLCM_JointMaximum(IBSI:GYBY)	1	model-ipn
INTENSITY-BASED_TotalLesionGlycolysis(SUVbw)IBSI:No	1	model-ipn
